# Supplementary material for: Youthful Brain-Derived Extracellular Vesicle-Loaded GelMA Hydrogel Promotes Scarless Wound Healing in Aged Skin by Modulating Senescence and Mitochondrial Function
Source: Research (Wash D C). 2025 Mar 28;8:0644. doi: 10.34133/research.0644 (PMC11951976; doi:10.34133/research.0644)
Supplement: Supplementary 1 — Figs. S1 to S6 Table S1 [file research.0644.f1.zip]

Archive with 8 entries (8 files):
- S1.tif
- S2.tif
- S3.tif
- S4.tif
- S5.tif
- S6.tif
- Supplementary Materials.docx
- Table SI.docx
